# Supplementary material for: Quantitative analysis of HER2 mRNA expression by RNA in situ hybridization in canine mammary gland tumors: Comparison with immunohistochemistry analysis
Source: PLoS One. 2020 Feb 14;15(2):e0229031. doi: 10.1371/journal.pone.0229031 (PMC7021316; doi:10.1371/journal.pone.0229031)
Supplement: S1 Table — The avaialbe clinical information of 62 samples are listed. (XLSX) [file pone.0229031.s001.xlsx]

## Sheet: Supplementary Table 1
Number	Age	Sex (SF: Spayed female, IF: Intact female)	Breed	Diagnosis	Grade	Lymphatic invasion	HER2 IHCscore	ERBB2/POLR2A RNA-ISH ratio
1	9	IF	Cocker Spaniel	Simple carcinoma (Tubulopapillary type)	1		1	2.621
2	10	SF	Yorkshire Terrier	Simple carcinoma (Tubulopapillary type)	1		1	1.913
3	9	IF	Pomeranian	Simple carcinoma (Tubulopapillary type)	1		1	2.408
4	16	SF	Yorkshire Terrier	Simple carcinoma (Tubulopapillary type)	1		1	2.896
5	9	IF	Maltese	Simple carcinoma (Tubulopapillary type)	1		1	2.698
6	12	SF	Maltese	Complex carcinoma	1		1	1.915
7	15	SF	Shih-Tzu	Complex carcinoma	1		1	2.78
8	13	IF	Mixed	Complex carcinoma	1		1	2.256
9	6	IF	Poodle	Simple carcinoma (Tubulopapillary type)	1		2	3.858
10	14	SF	Poodle	Simple carcinoma (Tubulopapillary type)	1		2	3.019
11	9	IF	Shih-Tzu	Simple carcinoma (Tubulopapillary type)	1		2	3.408
12	16	IF	Shih-Tzu	Simple carcinoma (Tubulopapillary type)	1		2	2.646
13	9	IF	Maltese	Simple carcinoma (Tubulopapillary type)	1		2	2.524
14	13	SF	Maltese	Simple carcinoma (Tubulopapillary type)	1		2	2.819
15	8	IF	Shih-Tzu	Complex carcinoma	1		2	2.342
16	11	IF	Shih-Tzu	Complex carcinoma	1		2	2.955
17	11	IF	Poodle	Complex carcinoma	1		2	2.984
18	14	SF	Maltese	Complex carcinoma	1		2	3.171
19	15	SF	Maltese	Simple carcinoma (Tubulopapillary type)	1		3	3.142
20	13	IF	Maltese	Simple carcinoma (Tubulopapillary type)	1		3	3.932
21	13	IF	Mixed	Complex carcinoma	1		3	4.171
22	12	IF	Maltese	Complex carcinoma	1		3	2.891
23	13	IF	Maltese	Complex carcinoma	1		3	3.464
24	9	IF	Maltese	Simple carcinoma (Tubulopapillary type)	2		1	2.078
25	12	IF	Mixed	Simple carcinoma (Tubulopapillary type)	2		1	1.521
26	15	IF	Shih-Tzu	Complex carcinoma	2		1	2.089
27	13	IF	Schnauzer	Complex carcinoma	2		1	2.565
28	13	IF	Maltese	Complex carcinoma	2		1	3.283
29	14	IF	Maltese	Complex carcinoma	2		2	3.127
30	13	IF	Poodle	Simple carcinoma (Tubulopapillary type)	2		3	3.62
31	12	IF	Mixed	Simple carcinoma (Tubulopapillary type)	2		3	3.474
32	10	IF	Maltese	Complex carcinoma	2		3	4.275
33	15	SF	Maltese	Simple carcinoma (Solid type)	3	Present	1	1.931
34	13	IF	Mixed	Complex carcinoma	3		1	3.547
35	9	IF	Schnauzer	Simple carcinoma (Solid type)	3		2	3.67
36	14	IF	Shih-Tzu	Simple carcinoma (Solid type)	3		2	2.793
37	14	SF	Miniature Pinscher	Simple carcinoma (Solid type)	3	Present	2	2.993
38	13	SF	Poodle	Simple carcinoma (Solid type)	3	Present	2	2.845
39	13	SF	Maltese	Simple carcinoma (Solid type)	3	Present	3	3.775
40	14	SF	Cocker Spaniel	Simple carcinoma (Solid type)	3		3	4.849
41	12	IF	Schnauzer	Simple carcinoma (Solid type)	3	Present	3	3.447
42	11	IF	Schnauzer	Simple carcinoma (Anaplastic type)	3	Present	3	4.826
43	14	IF	Pomeranian	Complex adenoma	Benign		1	3.051
44	12	SF	Yorkshire Terrier	Complex adenoma	Benign		1	2.69
45	13	IF	Schnauzer	Simple adenoma	Benign		2	2.558
46	10	IF	Maltese	Simple adenoma	Benign		2	2.563
47	10	SF	Maltese	Simple adenoma	Benign		2	2.806
48	10	IF	Maltese	Simple adenoma	Benign		3	3.006
49	10	IF	Shih-Tzu	Mammary gland hyperplasia			1	2.815
50	6	SF	Mixed	Mammary gland hyperplasia			1	2.891
51	9	IF	Mixed	Mammary gland hyperplasia			1	2.201
52	2	SF	English sheepdog	Mammary gland hyperplasia			2	3.829
53	11	IF	Maltese	Mammary gland hyperplasia			2	2.662
54	8	IF	Shih-Tzu	Mammary gland hyperplasia			2	2.504
55	4	IF	Poodle	Mammary gland hyperplasia			2	4.087
56	6	SF	Mixed	Mammary gland hyperplasia			2	2.366
57	5	IF	Poodle	Mammary gland hyperplasia			2	3.56
58	10	SF	Maltese	Mammary gland hyperplasia			3	3.514
59	10	IF	Shih-Tzu	Mammary gland hyperplasia			3	4.241
60	8	IF	Mixed	Mammary gland hyperplasia			3	4.952
61	15	IF	Poodle	Mammary gland hyperplasia			3	3.379
62	9	IF	Pekingese	Mammary gland hyperplasia			3	3.673
